# Supplementary material for: Optimal Frequency for Seizure Induction With Electroconvulsive Therapy and Magnetic Seizure Therapy in Nonhuman Primates
Source: Biol Psychiatry Glob Open Sci. 2025 Feb 20;5(3):100471. doi: 10.1016/j.bpsgos.2025.100471 (PMC11985115; doi:10.1016/j.bpsgos.2025.100471)
Supplement: Key Resources Table [file mmc2.xlsx]

## Sheet: Key Resources Table
KEY RESOURCES TABLE
Resource Type	Specific Reagent or Resource	Source or Reference	Identifiers	Additional Information
Add additional rows as needed for each resource type	Include species and sex when applicable.	Include name of manufacturer, company, repository, individual, or research lab. Include PMID or DOI for references; use “this paper” if new.	Include catalog numbers, stock numbers, database IDs or accession numbers, and/or RRIDs. RRIDs are highly encouraged; search for RRIDs at https://scicrunch.org/resources.	Include any additional information or notes if necessary.
Chemical Compound or Drug	ketamine		N/A	Sedation
Chemical Compound or Drug	xylazine		N/A	Sedation
Chemical Compound or Drug	dexmedetomidine		N/A	Sedation
Chemical Compound or Drug	methohexital		N/A	Anesthesia
Chemical Compound or Drug	succinylcholine		N/A	Muscular paralysis
Deposited Data; Public Database	Data from: Optimal frequency for seizure induction with electroconvulsive therapy and magnetic seizure therapy	Duke Research Data Repository, DOI: 10.7924/r4765pt3p	https://doi.org/10.7924/r4765pt3p	Data from this study
Organism/Strain	Macaca mulatta, wild type, pathogen-free, male		RRID:NCBITaxon_9544
Software; Algorithm	MATLAB R2023	MathWorks, Inc., USA	RRID:SCR_001622	Data processing, analysis & plotting
Software; Algorithm	JMP Pro 17	SAS Institute Inc., USA	RRID:SCR_022199	Data processing, analysis & plotting
Other - Device	Spectrum 5000Q (customized)	MECTA Corp., Tualatin, OR, USA	N/A	Stimulation
Other - Device	MagPro MST device (custom)	MagVenture A/S, Farum, Denmark	N/A	Stimulation
